# Supplementary material for: Metagenomic Analysis of the Buccal Microbiome by Nanopore Sequencing Reveals Structural Differences in the Microbiome of a Patient with Molar Incisor Hypomineralization (MIH) Compared to a Healthy Child—Case Study
Source: Int J Mol Sci. 2024 Dec 6;25(23):13143. doi: 10.3390/ijms252313143 (PMC11642311; doi:10.3390/ijms252313143)
Supplement: Supplementary file 1 [file ijms-25-13143-s001.zip]

Archive with 2 entries (2 files):
- Figure S1. Epithelium_CTRL_krona_plot.html
- Figure S2. Epithelium_MIH_krona_plot.html
